# Supplementary material for: Prediction of the Fatigue Strength of Steel Based on Interpretable Machine Learning
Source: Materials (Basel). 2023 Nov 26;16(23):7354. doi: 10.3390/ma16237354 (PMC10707352; doi:10.3390/ma16237354)
Supplement: Supplementary file 1 [file materials-16-07354-s001.zip]

Archive with 2 entries (2 files):
- Supplementary material S1.csv
- Supplementary material S2.pdf
