# Supplementary material for: Prediction of the Fatigue Strength of Steel Based on Interpretable Machine Learning
Source: Materials (Basel). 2023 Nov 26;16(23):7354. doi: 10.3390/ma16237354 (PMC10707352; doi:10.3390/ma16237354)
Supplement: Supplementary file 1 [file materials-16-07354-s001.zip › Supplementary material S1.csv]

C	Si	Mn	P	S	Ni	Cr	Cu	Fe	Normalizing Temperature	Through Hardening Temperature	Through Hardening Time	Cooling Rate for Through Hardening	Carburization Temperature	Carburization Time	Diffusion Temperature	Diffusion time	Quenching Media Temperature (for Carburization)	Tempering Temperature	Tempering Time	Cooling Rate for Tempering	Reduction Ratio (Ingot to Bar)	Area Proportion of Inclusions Deformed by Plastic Work	Area Proportion of Inclusions Occurring in Discontinuous Array	Area Proportion of Isolated Inclusions	Fatigue Strength
0.26	0.21	0.44	0.017	0.022	0.01	0.02	0.01	99.011	885	30	0	0	30	0	30	0	30	30	0	0	825	0.07	0.02	0.04	232
0.25	0.18	0.44	0.009	0.017	0.08	0.12	0.08	98.824	885	30	0	0	30	0	30	0	30	30	0	0	610	0.11	0	0.04	235
0.26	0.27	0.43	0.008	0.015	0.02	0.03	0.01	98.957	885	30	0	0	30	0	30	0	30	30	0	0	1270	0.07	0.02	0	235
0.26	0.23	0.51	0.018	0.024	0.01	0.02	0.01	98.918	885	30	0	0	30	0	30	0	30	30	0	0	1740	0.06	0	0	241
0.22	0.19	0.42	0.026	0.022	0.01	0.02	0.02	99.072	885	30	0	0	30	0	30	0	30	30	0	0	825	0.04	0.02	0	225
0.26	0.22	0.45	0.026	0.026	0.02	0.05	0.03	98.918	885	30	0	0	30	0	30	0	30	30	0	0	825	0.06	0.02	0.02	245
0.28	0.27	0.5	0.021	0.018	0.02	0.03	0.01	98.851	885	30	0	0	30	0	30	0	30	30	0	0	1270	0.08	0.01	0	255
0.27	0.25	0.54	0.02	0.021	0.01	0.02	0.02	98.849	885	30	0	0	30	0	30	0	30	30	0	0	1740	0.07	0	0	245
0.27	0.23	0.37	0.008	0.03	0.06	0.1	0.09	98.842	885	30	0	0	30	0	30	0	30	30	0	0	610	0.08	0	0.04	275
0.22	0.26	0.47	0.021	0.023	0.02	0.02	0.01	98.956	885	30	0	0	30	0	30	0	30	30	0	0	1270	0.04	0.03	0	239
0.23	0.26	0.51	0.029	0.024	0.01	0.03	0.03	98.877	885	30	0	0	30	0	30	0	30	30	0	0	1740	0.11	0	0	255
0.35	0.21	0.77	0.021	0.022	0.01	0.01	0.02	98.587	865	865	30	24	30	0	30	0	30	550	60	24	825	0.05	0.03	0	397
0.35	0.3	0.74	0.017	0.024	0.01	0.1	0.01	98.449	865	865	30	24	30	0	30	0	30	550	60	24	1270	0.07	0.02	0	419
0.34	0.26	0.74	0.012	0.015	0.01	0.02	0.01	98.593	865	865	30	24	30	0	30	0	30	550	60	24	1740	0.08	0	0	401
0.36	0.26	0.7	0.009	0.023	0.08	0.12	0.09	98.358	865	865	30	24	30	0	30	0	30	550	60	24	610	0.07	0	0.03	394
0.33	0.21	0.75	0.031	0.019	0.01	0.03	0.02	98.6	865	865	30	24	30	0	30	0	30	550	60	24	825	0.08	0	0	426
0.38	0.29	0.7	0.01	0.03	0.06	0.09	0.11	98.33	865	865	30	24	30	0	30	0	30	550	60	24	610	0.06	0.01	0.01	426
0.33	0.26	0.76	0.023	0.013	0.01	0.1	0.03	98.474	865	865	30	24	30	0	30	0	30	550	60	24	1270	0.08	0.02	0	454
0.32	0.26	0.73	0.015	0.019	0.02	0.02	0.03	98.586	865	865	30	24	30	0	30	0	30	550	60	24	1740	0.06	0	0	418
0.37	0.27	0.78	0.016	0.02	0.01	0.11	0.02	98.404	865	865	30	24	30	0	30	0	30	550	60	24	1270	0.13	0.01	0	416
0.35	0.25	0.82	0.016	0.023	0.03	0.01	0.01	98.491	865	865	30	24	30	0	30	0	30	550	60	24	825	0.07	0.04	0	395
0.37	0.24	0.72	0.015	0.02	0.02	0.02	0.02	98.575	865	865	30	24	30	0	30	0	30	550	60	24	1740	0.1	0	0	433
0.32	0.21	0.63	0.007	0.017	0.06	0.1	0.08	98.576	865	865	30	24	30	0	30	0	30	550	60	24	610	0.06	0.05	0.03	379
0.35	0.21	0.77	0.021	0.022	0.01	0.01	0.02	98.587	865	865	30	24	30	0	30	0	30	600	60	24	825	0.05	0.03	0	382
0.35	0.3	0.74	0.017	0.024	0.01	0.1	0.01	98.449	865	865	30	24	30	0	30	0	30	600	60	24	1270	0.07	0.02	0	385
0.34	0.26	0.74	0.012	0.015	0.01	0.02	0.01	98.593	865	865	30	24	30	0	30	0	30	600	60	24	1740	0.08	0	0	365
0.36	0.26	0.7	0.009	0.023	0.08	0.12	0.09	98.358	865	865	30	24	30	0	30	0	30	600	60	24	610	0.07	0	0.03	379
0.33	0.21	0.75	0.031	0.019	0.01	0.03	0.02	98.6	865	865	30	24	30	0	30	0	30	600	60	24	825	0.08	0	0	377
0.38	0.29	0.7	0.01	0.03	0.06	0.09	0.11	98.33	865	865	30	24	30	0	30	0	30	600	60	24	610	0.06	0.01	0.01	394
0.33	0.26	0.76	0.023	0.013	0.01	0.1	0.03	98.474	865	865	30	24	30	0	30	0	30	600	60	24	1270	0.08	0.02	0	425
0.32	0.26	0.73	0.015	0.019	0.02	0.02	0.03	98.586	865	865	30	24	30	0	30	0	30	600	60	24	1740	0.06	0	0	395
0.37	0.27	0.78	0.016	0.02	0.01	0.11	0.02	98.404	865	865	30	24	30	0	30	0	30	600	60	24	1270	0.13	0.01	0	393
0.35	0.25	0.82	0.016	0.023	0.03	0.01	0.01	98.491	865	865	30	24	30	0	30	0	30	600	60	24	825	0.07	0.04	0	375
0.37	0.24	0.72	0.015	0.02	0.02	0.02	0.02	98.575	865	865	30	24	30	0	30	0	30	600	60	24	1740	0.1	0	0	389
0.32	0.21	0.63	0.007	0.017	0.06	0.1	0.08	98.576	865	865	30	24	30	0	30	0	30	600	60	24	610	0.06	0.05	0.03	358
0.35	0.21	0.77	0.021	0.022	0.01	0.01	0.02	98.587	865	865	30	24	30	0	30	0	30	650	60	24	825	0.05	0.03	0	344
0.35	0.3	0.74	0.017	0.024	0.01	0.1	0.01	98.449	865	865	30	24	30	0	30	0	30	650	60	24	1270	0.07	0.02	0	369
0.34	0.26	0.74	0.012	0.015	0.01	0.02	0.01	98.593	865	865	30	24	30	0	30	0	30	650	60	24	1740	0.08	0	0	325
0.36	0.26	0.7	0.009	0.023	0.08	0.12	0.09	98.358	865	865	30	24	30	0	30	0	30	650	60	24	610	0.07	0	0.03	338
0.33	0.21	0.75	0.031	0.019	0.01	0.03	0.02	98.6	865	865	30	24	30	0	30	0	30	650	60	24	825	0.08	0	0	362
0.38	0.29	0.7	0.01	0.03	0.06	0.09	0.11	98.33	865	865	30	24	30	0	30	0	30	650	60	24	610	0.06	0.01	0.01	361
0.33	0.26	0.76	0.023	0.013	0.01	0.1	0.03	98.474	865	865	30	24	30	0	30	0	30	650	60	24	1270	0.08	0.02	0	385
0.32	0.26	0.73	0.015	0.019	0.02	0.02	0.03	98.586	865	865	30	24	30	0	30	0	30	650	60	24	1740	0.06	0	0	348
0.37	0.27	0.78	0.016	0.02	0.01	0.11	0.02	98.404	865	865	30	24	30	0	30	0	30	650	60	24	1270	0.13	0.01	0	368
0.35	0.25	0.82	0.016	0.023	0.03	0.01	0.01	98.491	865	865	30	24	30	0	30	0	30	650	60	24	825	0.07	0.04	0	341
0.37	0.24	0.72	0.015	0.02	0.02	0.02	0.02	98.575	865	865	30	24	30	0	30	0	30	650	60	24	1740	0.1	0	0	365
0.32	0.21	0.63	0.007	0.017	0.06	0.1	0.08	98.576	865	865	30	24	30	0	30	0	30	650	60	24	610	0.06	0.05	0.03	325
0.45	0.25	0.79	0.018	0.016	0.02	0.13	0.02	98.306	845	845	30	24	30	0	30	0	30	550	60	24	1740	0.07	0	0	513
0.45	0.26	0.76	0.027	0.019	0.01	0.11	0.02	98.344	845	845	30	24	30	0	30	0	30	550	60	24	1270	0.12	0.01	0	448
0.45	0.24	0.71	0.01	0.009	0.12	0.06	0.13	98.271	845	845	30	24	30	0	30	0	30	550	60	24	610	0.06	0	0.01	465
0.44	0.24	0.82	0.021	0.021	0.03	0.02	0.02	98.388	845	845	30	24	30	0	30	0	30	550	60	24	825	0.1	0.03	0.01	446
0.42	0.22	0.78	0.022	0.02	0.01	0.02	0.03	98.478	845	845	30	24	30	0	30	0	30	550	60	24	825	0.11	0.04	0	437
0.48	0.25	0.75	0.024	0.022	0.02	0.1	0.01	98.344	845	845	30	24	30	0	30	0	30	550	60	24	1740	0.08	0	0	502
0.47	0.25	0.72	0.015	0.01	0.13	0.04	0.04	98.325	845	845	30	24	30	0	30	0	30	550	60	24	610	0.04	0	0.03	465
0.43	0.22	0.83	0.017	0.016	0.01	0.12	0.01	98.347	845	845	30	24	30	0	30	0	30	550	60	24	1740	0.06	0	0	475
0.49	0.26	0.8	0.027	0.023	0.02	0.09	0.01	98.28	845	845	30	24	30	0	30	0	30	550	60	24	1270	0.13	0.01	0	504
0.45	0.25	0.79	0.011	0.025	0.12	0.04	0.15	98.164	845	845	30	24	30	0	30	0	30	550	60	24	610	0.09	0	0.04	486
0.42	0.26	0.7	0.024	0.01	0.01	0.1	0.01	98.466	845	845	30	24	30	0	30	0	30	550	60	24	1270	0.04	0.01	0	452
0.45	0.25	0.79	0.018	0.016	0.02	0.13	0.02	98.306	845	845	30	24	30	0	30	0	30	600	60	24	1740	0.07	0	0	459
0.45	0.26	0.76	0.027	0.019	0.01	0.11	0.02	98.344	845	845	30	24	30	0	30	0	30	600	60	24	1270	0.12	0.01	0	415
0.45	0.24	0.71	0.01	0.009	0.12	0.06	0.13	98.271	845	845	30	24	30	0	30	0	30	600	60	24	610	0.06	0	0.01	437
0.44	0.24	0.82	0.021	0.021	0.03	0.02	0.02	98.388	845	845	30	24	30	0	30	0	30	600	60	24	825	0.1	0.03	0.01	415
0.42	0.22	0.78	0.022	0.02	0.01	0.02	0.03	98.478	845	845	30	24	30	0	30	0	30	600	60	24	825	0.11	0.04	0	401
0.48	0.25	0.75	0.024	0.022	0.02	0.1	0.01	98.344	845	845	30	24	30	0	30	0	30	600	60	24	1740	0.08	0	0	463
0.47	0.25	0.72	0.015	0.01	0.13	0.04	0.04	98.325	845	845	30	24	30	0	30	0	30	600	60	24	610	0.04	0	0.03	442
0.43	0.22	0.83	0.017	0.016	0.01	0.12	0.01	98.347	845	845	30	24	30	0	30	0	30	600	60	24	1740	0.06	0	0	438
0.49	0.26	0.8	0.027	0.023	0.02	0.09	0.01	98.28	845	845	30	24	30	0	30	0	30	600	60	24	1270	0.13	0.01	0	468
0.45	0.25	0.79	0.011	0.025	0.12	0.04	0.15	98.164	845	845	30	24	30	0	30	0	30	600	60	24	610	0.09	0	0.04	452
0.42	0.26	0.7	0.024	0.01	0.01	0.1	0.01	98.466	845	845	30	24	30	0	30	0	30	600	60	24	1270	0.04	0.01	0	422
0.45	0.25	0.79	0.018	0.016	0.02	0.13	0.02	98.306	845	845	30	24	30	0	30	0	30	650	60	24	1740	0.07	0	0	413
0.45	0.26	0.76	0.027	0.019	0.01	0.11	0.02	98.344	845	845	30	24	30	0	30	0	30	650	60	24	1270	0.12	0.01	0	395
0.45	0.24	0.71	0.01	0.009	0.12	0.06	0.13	98.271	845	845	30	24	30	0	30	0	30	650	60	24	610	0.06	0	0.01	398
0.44	0.24	0.82	0.021	0.021	0.03	0.02	0.02	98.388	845	845	30	24	30	0	30	0	30	650	60	24	825	0.1	0.03	0.01	378
0.42	0.22	0.78	0.022	0.02	0.01	0.02	0.03	98.478	845	845	30	24	30	0	30	0	30	650	60	24	825	0.11	0.04	0	372
0.48	0.25	0.75	0.024	0.022	0.02	0.1	0.01	98.344	845	845	30	24	30	0	30	0	30	650	60	24	1740	0.08	0	0	415
0.47	0.25	0.72	0.015	0.01	0.13	0.04	0.04	98.325	845	845	30	24	30	0	30	0	30	650	60	24	610	0.04	0	0.03	396
0.43	0.22	0.83	0.017	0.016	0.01	0.12	0.01	98.347	845	845	30	24	30	0	30	0	30	650	60	24	1740	0.06	0	0	388
0.49	0.26	0.8	0.027	0.023	0.02	0.09	0.01	98.28	845	845	30	24	30	0	30	0	30	650	60	24	1270	0.13	0.01	0	415
0.45	0.25	0.79	0.011	0.025	0.12	0.04	0.15	98.164	845	845	30	24	30	0	30	0	30	650	60	24	610	0.09	0	0.04	398
0.42	0.26	0.7	0.024	0.01	0.01	0.1	0.01	98.466	845	845	30	24	30	0	30	0	30	650	60	24	1270	0.04	0.01	0	382
0.55	0.23	0.76	0.018	0.012	0.01	0.09	0.01	98.32	825	825	30	24	30	0	30	0	30	550	60	24	1740	0.07	0	0	523
0.54	0.26	0.76	0.022	0.021	0.02	0.12	0.01	98.247	825	825	30	24	30	0	30	0	30	550	60	24	1270	0.08	0.01	0	534
0.52	0.29	0.83	0.016	0.025	0.04	0.04	0.02	98.219	825	825	30	24	30	0	30	0	30	550	60	24	825	0.12	0.02	0	489
0.56	0.26	0.37	0.019	0.026	0.04	0.13	0.11	98.485	825	825	30	24	30	0	30	0	30	550	60	24	660	0.06	0	0	500
0.54	0.2	0.75	0.013	0.019	0.01	0.01	0.01	98.448	825	825	30	24	30	0	30	0	30	550	60	24	825	0.1	0	0	495
0.57	0.23	0.74	0.018	0.017	0.01	0.12	0.02	98.275	825	825	30	24	30	0	30	0	30	550	60	24	1740	0.08	0	0	522
0.53	0.3	0.83	0.019	0.026	0.02	0.12	0.01	98.145	825	825	30	24	30	0	30	0	30	550	60	24	1270	0.09	0	0	531
0.57	0.3	0.82	0.024	0.022	0.02	0.1	0.01	98.134	825	825	30	24	30	0	30	0	30	550	60	24	1270	0.1	0.01	0	533
0.56	0.25	0.68	0.009	0.023	0.03	0.1	0.03	98.318	825	825	30	24	30	0	30	0	30	550	60	24	610	0.06	0	0.04	492
0.52	0.21	0.8	0.021	0.021	0.02	0.1	0.02	98.288	825	825	30	24	30	0	30	0	30	550	60	24	1740	0.09	0	0	505
0.54	0.27	0.7	0.017	0.02	0.06	0.1	0.22	98.073	825	825	30	24	30	0	30	0	30	550	60	24	610	0.08	0	0.04	541
0.55	0.23	0.76	0.018	0.012	0.01	0.09	0.01	98.32	825	825	30	24	30	0	30	0	30	600	60	24	1740	0.07	0	0	468
0.54	0.26	0.76	0.022	0.021	0.02	0.12	0.01	98.247	825	825	30	24	30	0	30	0	30	600	60	24	1270	0.08	0.01	0	459
0.52	0.29	0.83	0.016	0.025	0.04	0.04	0.02	98.219	825	825	30	24	30	0	30	0	30	600	60	24	825	0.12	0.02	0	444
0.56	0.26	0.37	0.019	0.026	0.04	0.13	0.11	98.485	825	825	30	24	30	0	30	0	30	600	60	24	660	0.06	0	0	458
0.54	0.2	0.75	0.013	0.019	0.01	0.01	0.01	98.448	825	825	30	24	30	0	30	0	30	600	60	24	825	0.1	0	0	445
0.57	0.23	0.74	0.018	0.017	0.01	0.12	0.02	98.275	825	825	30	24	30	0	30	0	30	600	60	24	1740	0.08	0	0	464
0.53	0.3	0.83	0.019	0.026	0.02	0.12	0.01	98.145	825	825	30	24	30	0	30	0	30	600	60	24	1270	0.09	0	0	466
0.57	0.3	0.82	0.024	0.022	0.02	0.1	0.01	98.134	825	825	30	24	30	0	30	0	30	600	60	24	1270	0.1	0.01	0	486
0.56	0.25	0.68	0.009	0.023	0.03	0.1	0.03	98.318	825	825	30	24	30	0	30	0	30	600	60	24	610	0.06	0	0.04	461
0.52	0.21	0.8	0.021	0.021	0.02	0.1	0.02	98.288	825	825	30	24	30	0	30	0	30	600	60	24	1740	0.09	0	0	464
0.54	0.27	0.7	0.017	0.02	0.06	0.1	0.22	98.073	825	825	30	24	30	0	30	0	30	600	60	24	610	0.08	0	0.04	475
0.55	0.23	0.76	0.018	0.012	0.01	0.09	0.01	98.32	825	825	30	24	30	0	30	0	30	650	60	24	1740	0.07	0	0	419
0.54	0.26	0.76	0.022	0.021	0.02	0.12	0.01	98.247	825	825	30	24	30	0	30	0	30	650	60	24	1270	0.08	0.01	0	418
0.52	0.29	0.83	0.016	0.025	0.04	0.04	0.02	98.219	825	825	30	24	30	0	30	0	30	650	60	24	825	0.12	0.02	0	402
0.56	0.26	0.37	0.019	0.026	0.04	0.13	0.11	98.485	825	825	30	24	30	0	30	0	30	650	60	24	660	0.06	0	0	398
0.54	0.2	0.75	0.013	0.019	0.01	0.01	0.01	98.448	825	825	30	24	30	0	30	0	30	650	60	24	825	0.1	0	0	411
0.57	0.23	0.74	0.018	0.017	0.01	0.12	0.02	98.275	825	825	30	24	30	0	30	0	30	650	60	24	1740	0.08	0	0	428
0.53	0.3	0.83	0.019	0.026	0.02	0.12	0.01	98.145	825	825	30	24	30	0	30	0	30	650	60	24	1270	0.09	0	0	415
0.57	0.3	0.82	0.024	0.022	0.02	0.1	0.01	98.134	825	825	30	24	30	0	30	0	30	650	60	24	1270	0.1	0.01	0	425
0.56	0.25	0.68	0.009	0.023	0.03	0.1	0.03	98.318	825	825	30	24	30	0	30	0	30	650	60	24	610	0.06	0	0.04	412
0.52	0.21	0.8	0.021	0.021	0.02	0.1	0.02	98.288	825	825	30	24	30	0	30	0	30	650	60	24	1740	0.09	0	0	410
0.54	0.27	0.7	0.017	0.02	0.06	0.1	0.22	98.073	825	825	30	24	30	0	30	0	30	650	60	24	610	0.08	0	0.04	415
0.43	0.24	0.74	0.022	0.013	0.03	1.12	0.02	97.385	870	855	30	8	30	0	30	0	30	550	60	24	1740	0.03	0	0	582
0.42	0.27	0.71	0.01	0.008	0.02	0.96	0.04	97.562	870	855	30	8	30	0	30	0	30	550	60	24	820	0.01	0	0.01	524
0.4	0.31	0.78	0.012	0.01	0.07	1.1	0.13	97.188	870	855	30	8	30	0	30	0	30	550	60	24	1120	0.02	0	0.03	583
0.42	0.22	0.72	0.016	0.014	0.03	1.06	0.01	97.51	870	855	30	8	30	0	30	0	30	550	60	24	1740	0.03	0	0.01	569
0.39	0.25	0.73	0.011	0.005	0.06	0.98	0.11	97.464	870	855	30	8	30	0	30	0	30	550	60	24	820	0.01	0.01	0.01	536
0.42	0.32	0.81	0.014	0.007	0.03	1.09	0.04	97.269	870	855	30	8	30	0	30	0	30	550	60	24	1120	0.01	0	0.01	577
0.42	0.26	0.78	0.01	0.004	0.04	0.94	0.05	97.496	870	855	30	8	30	0	30	0	30	550	60	24	820	0.03	0	0.02	565
0.4	0.32	0.79	0.013	0.011	0.05	1.09	0.04	97.286	870	855	30	8	30	0	30	0	30	550	60	24	1120	0.02	0	0.01	562
0.43	0.24	0.74	0.022	0.013	0.03	1.12	0.02	97.385	870	855	30	8	30	0	30	0	30	600	60	24	1740	0.03	0	0	522
0.42	0.27	0.71	0.01	0.008	0.02	0.96	0.04	97.562	870	855	30	8	30	0	30	0	30	600	60	24	820	0.01	0	0.01	504
0.4	0.31	0.78	0.012	0.01	0.07	1.1	0.13	97.188	870	855	30	8	30	0	30	0	30	600	60	24	1120	0.02	0	0.03	516
0.42	0.22	0.72	0.016	0.014	0.03	1.06	0.01	97.51	870	855	30	8	30	0	30	0	30	600	60	24	1740	0.03	0	0.01	517
0.39	0.25	0.73	0.011	0.005	0.06	0.98	0.11	97.464	870	855	30	8	30	0	30	0	30	600	60	24	820	0.01	0.01	0.01	511
0.42	0.32	0.81	0.014	0.007	0.03	1.09	0.04	97.269	870	855	30	8	30	0	30	0	30	600	60	24	1120	0.01	0	0.01	518
0.42	0.26	0.78	0.01	0.004	0.04	0.94	0.05	97.496	870	855	30	8	30	0	30	0	30	600	60	24	820	0.03	0	0.02	524
0.4	0.32	0.79	0.013	0.011	0.05	1.09	0.04	97.286	870	855	30	8	30	0	30	0	30	600	60	24	1120	0.02	0	0.01	503
0.43	0.24	0.74	0.022	0.013	0.03	1.12	0.02	97.385	870	855	30	8	30	0	30	0	30	650	60	24	1740	0.03	0	0	483
0.42	0.27	0.71	0.01	0.008	0.02	0.96	0.04	97.562	870	855	30	8	30	0	30	0	30	650	60	24	820	0.01	0	0.01	457
0.4	0.31	0.78	0.012	0.01	0.07	1.1	0.13	97.188	870	855	30	8	30	0	30	0	30	650	60	24	1120	0.02	0	0.03	482
0.42	0.22	0.72	0.016	0.014	0.03	1.06	0.01	97.51	870	855	30	8	30	0	30	0	30	650	60	24	1740	0.03	0	0.01	470
0.39	0.25	0.73	0.011	0.005	0.06	0.98	0.11	97.464	870	855	30	8	30	0	30	0	30	650	60	24	820	0.01	0.01	0.01	459
0.42	0.32	0.81	0.014	0.007	0.03	1.09	0.04	97.269	870	855	30	8	30	0	30	0	30	650	60	24	1120	0.01	0	0.01	490
0.42	0.26	0.78	0.01	0.004	0.04	0.94	0.05	97.496	870	855	30	8	30	0	30	0	30	650	60	24	820	0.03	0	0.02	485
0.4	0.32	0.79	0.013	0.011	0.05	1.09	0.04	97.286	870	855	30	8	30	0	30	0	30	650	60	24	1120	0.02	0	0.01	483
0.36	0.3	0.73	0.017	0.016	0.05	1.01	0.19	0.16	870	855	30	8	30	0	30	0	30	550	60	24	820	0.08	0	0.01	587
0.35	0.3	0.7	0.019	0.012	0.02	1.03	0.01	0.15	870	855	30	8	30	0	30	0	30	550	60	24	1250	0	0	0.02	571
0.36	0.27	0.79	0.012	0.007	0.03	1.03	0.04	0.17	870	855	30	8	30	0	30	0	30	550	60	24	1120	0	0	0.01	578
0.36	0.23	0.81	0.014	0.022	0.05	0.99	0.08	0.16	870	855	30	8	30	0	30	0	30	550	60	24	530	0.02	0	0	526
0.34	0.25	0.72	0.019	0.011	0.12	1.01	0.1	0.17	870	855	30	8	30	0	30	0	30	550	60	24	500	0.08	0	0.01	535
0.36	0.35	0.74	0.016	0.02	0.05	0.97	0.12	0.15	870	855	30	8	30	0	30	0	30	550	60	24	740	0.02	0	0.01	572
0.37	0.23	0.82	0.012	0.017	0.04	1.09	0.05	0.16	870	855	30	8	30	0	30	0	30	550	60	24	530	0.01	0.01	0	562
0.35	0.25	0.8	0.02	0.017	0.08	0.99	0.18	0.19	870	855	30	8	30	0	30	0	30	550	60	24	1120	0.03	0	0.01	563
0.35	0.25	0.71	0.02	0.013	0.02	1.06	0.02	0.17	870	855	30	8	30	0	30	0	30	550	60	24	1740	0.05	0	0	583
0.33	0.27	0.69	0.015	0.008	0.04	0.99	0.05	0.18	870	855	30	8	30	0	30	0	30	550	60	24	640	0.03	0	0	585
0.35	0.25	0.7	0.026	0.018	0.01	1	0.02	0.16	870	855	30	8	30	0	30	0	30	550	60	24	820	0.1	0	0	592
0.37	0.29	0.76	0.017	0.009	0.12	1.01	0.12	0.16	870	855	30	8	30	0	30	0	30	550	60	24	500	0.05	0	0.02	573
0.38	0.27	0.8	0.015	0.012	0.07	1.07	0.12	0.16	870	855	30	8	30	0	30	0	30	550	60	24	1120	0.03	0	0.02	536
0.34	0.29	0.71	0.019	0.013	0.11	1.05	0.12	0.16	870	855	30	8	30	0	30	0	30	550	60	24	500	0.08	0	0	557
0.36	0.3	0.73	0.017	0.016	0.05	1.01	0.19	0.16	870	855	30	8	30	0	30	0	30	600	60	24	820	0.08	0	0.01	552
0.35	0.3	0.7	0.019	0.012	0.02	1.03	0.01	0.15	870	855	30	8	30	0	30	0	30	600	60	24	1250	0	0	0.02	519
0.36	0.27	0.79	0.012	0.007	0.03	1.03	0.04	0.17	870	855	30	8	30	0	30	0	30	600	60	24	1120	0	0	0.01	524
0.36	0.23	0.81	0.014	0.022	0.05	0.99	0.08	0.16	870	855	30	8	30	0	30	0	30	600	60	24	530	0.02	0	0	508
0.34	0.25	0.72	0.019	0.011	0.12	1.01	0.1	0.17	870	855	30	8	30	0	30	0	30	600	60	24	500	0.08	0	0.01	490
0.36	0.35	0.74	0.016	0.02	0.05	0.97	0.12	0.15	870	855	30	8	30	0	30	0	30	600	60	24	740	0.02	0	0.01	550
0.37	0.23	0.82	0.012	0.017	0.04	1.09	0.05	0.16	870	855	30	8	30	0	30	0	30	600	60	24	530	0.01	0.01	0	515
0.35	0.25	0.8	0.02	0.017	0.08	0.99	0.18	0.19	870	855	30	8	30	0	30	0	30	600	60	24	1120	0.03	0	0.01	530
0.35	0.25	0.71	0.02	0.013	0.02	1.06	0.02	0.17	870	855	30	8	30	0	30	0	30	600	60	24	1740	0.05	0	0	546
0.33	0.27	0.69	0.015	0.008	0.04	0.99	0.05	0.18	870	855	30	8	30	0	30	0	30	600	60	24	640	0.03	0	0	535
0.35	0.25	0.7	0.026	0.018	0.01	1	0.02	0.16	870	855	30	8	30	0	30	0	30	600	60	24	820	0.1	0	0	550
0.37	0.29	0.76	0.017	0.009	0.12	1.01	0.12	0.16	870	855	30	8	30	0	30	0	30	600	60	24	500	0.05	0	0.02	542
0.38	0.27	0.8	0.015	0.012	0.07	1.07	0.12	0.16	870	855	30	8	30	0	30	0	30	600	60	24	1120	0.03	0	0.02	592
0.34	0.29	0.71	0.019	0.013	0.11	1.05	0.12	0.16	870	855	30	8	30	0	30	0	30	600	60	24	500	0.08	0	0	524
0.36	0.3	0.73	0.017	0.016	0.05	1.01	0.19	0.16	870	855	30	8	30	0	30	0	30	650	60	24	820	0.08	0	0.01	497
0.35	0.3	0.7	0.019	0.012	0.02	1.03	0.01	0.15	870	855	30	8	30	0	30	0	30	650	60	24	1250	0	0	0.02	491
0.36	0.27	0.79	0.012	0.007	0.03	1.03	0.04	0.17	870	855	30	8	30	0	30	0	30	650	60	24	1120	0	0	0.01	463
0.36	0.23	0.81	0.014	0.022	0.05	0.99	0.08	0.16	870	855	30	8	30	0	30	0	30	650	60	24	530	0.02	0	0	464
0.34	0.25	0.72	0.019	0.011	0.12	1.01	0.1	0.17	870	855	30	8	30	0	30	0	30	650	60	24	500	0.08	0	0.01	459
0.36	0.35	0.74	0.016	0.02	0.05	0.97	0.12	0.15	870	855	30	8	30	0	30	0	30	650	60	24	740	0.02	0	0.01	489
0.37	0.23	0.82	0.012	0.017	0.04	1.09	0.05	0.16	870	855	30	8	30	0	30	0	30	650	60	24	530	0.01	0.01	0	477
0.35	0.25	0.8	0.02	0.017	0.08	0.99	0.18	0.19	870	855	30	8	30	0	30	0	30	650	60	24	1120	0.03	0	0.01	469
0.35	0.25	0.71	0.02	0.013	0.02	1.06	0.02	0.17	870	855	30	8	30	0	30	0	30	650	60	24	1740	0.05	0	0	496
0.33	0.27	0.69	0.015	0.008	0.04	0.99	0.05	0.18	870	855	30	8	30	0	30	0	30	650	60	24	640	0.03	0	0	467
0.35	0.25	0.7	0.026	0.018	0.01	1	0.02	0.16	870	855	30	8	30	0	30	0	30	650	60	24	820	0.1	0	0	511
0.37	0.29	0.76	0.017	0.009	0.12	1.01	0.12	0.16	870	855	30	8	30	0	30	0	30	650	60	24	500	0.05	0	0.02	490
0.38	0.27	0.8	0.015	0.012	0.07	1.07	0.12	0.16	870	855	30	8	30	0	30	0	30	650	60	24	1120	0.03	0	0.02	523
0.34	0.29	0.71	0.019	0.013	0.11	1.05	0.12	0.16	870	855	30	8	30	0	30	0	30	650	60	24	500	0.08	0	0	476
0.41	0.24	0.77	0.014	0.015	0.04	1.06	0.05	0.2	870	855	30	8	30	0	30	0	30	550	60	24	530	0.03	0	0	610
0.39	0.27	0.86	0.019	0.008	0.1	0.96	0.12	0.17	870	855	30	8	30	0	30	0	30	550	60	24	500	0.08	0	0.01	581
0.43	0.26	0.74	0.019	0.012	0.02	1.07	0.02	0.22	870	855	30	8	30	0	30	0	30	550	60	24	1740	0.06	0	0	625
0.4	0.26	0.77	0.018	0.005	0.05	0.98	0.13	0.17	870	855	30	8	30	0	30	0	30	550	60	24	610	0.05	0	0.01	562
0.41	0.24	0.8	0.015	0.024	0.03	1.02	0.1	0.18	870	855	30	8	30	0	30	0	30	550	60	24	510	0.04	0	0.01	635
0.41	0.25	0.74	0.013	0.019	0.05	0.99	0.08	0.16	870	855	30	8	30	0	30	0	30	550	60	24	700	0.03	0	0	566
0.39	0.28	0.77	0.021	0.018	0.09	1.08	0.15	0.19	870	855	30	8	30	0	30	0	30	550	60	24	1120	0.02	0	0.01	638
0.37	0.24	0.69	0.018	0.016	0.02	1	0.02	0.19	870	855	30	8	30	0	30	0	30	550	60	24	1740	0.06	0	0.01	606
0.42	0.29	0.77	0.015	0.017	0.12	1.1	0.09	0.15	870	855	30	8	30	0	30	0	30	550	60	24	500	0.09	0.01	0.01	582
0.42	0.28	0.75	0.015	0.008	0.07	1.04	0.12	0.17	870	855	30	8	30	0	30	0	30	550	60	24	820	0.04	0	0.01	634
0.4	0.26	0.74	0.024	0.017	0.13	1.01	0.15	0.17	870	855	30	8	30	0	30	0	30	550	60	24	500	0.1	0	0	585
0.4	0.25	0.87	0.011	0.015	0.07	1.06	0.11	0.18	870	855	30	8	30	0	30	0	30	550	60	24	700	0.07	0.01	0	603
0.4	0.22	0.7	0.01	0.004	0.04	0.94	0.12	0.17	870	855	30	8	30	0	30	0	30	550	60	24	820	0.02	0	0.02	625
0.4	0.25	0.74	0.014	0.028	0.24	0.96	0.1	0.18	870	855	30	8	30	0	30	0	30	550	60	24	510	0.04	0	0.03	631
0.44	0.26	0.75	0.017	0.012	0.02	1.05	0.02	0.21	870	855	30	8	30	0	30	0	30	550	60	24	1740	0.04	0	0	625
0.41	0.24	0.77	0.014	0.015	0.04	1.06	0.05	0.2	870	855	30	8	30	0	30	0	30	600	60	24	530	0.03	0	0	551
0.39	0.27	0.86	0.019	0.008	0.1	0.96	0.12	0.17	870	855	30	8	30	0	30	0	30	600	60	24	500	0.08	0	0.01	539
0.43	0.26	0.74	0.019	0.012	0.02	1.07	0.02	0.22	870	855	30	8	30	0	30	0	30	600	60	24	1740	0.06	0	0	564
0.4	0.26	0.77	0.018	0.005	0.05	0.98	0.13	0.17	870	855	30	8	30	0	30	0	30	600	60	24	610	0.05	0	0.01	550
0.41	0.24	0.8	0.015	0.024	0.03	1.02	0.1	0.18	870	855	30	8	30	0	30	0	30	600	60	24	510	0.04	0	0.01	590
0.41	0.25	0.74	0.013	0.019	0.05	0.99	0.08	0.16	870	855	30	8	30	0	30	0	30	600	60	24	700	0.03	0	0	527
0.39	0.28	0.77	0.021	0.018	0.09	1.08	0.15	0.19	870	855	30	8	30	0	30	0	30	600	60	24	1120	0.02	0	0.01	557
0.37	0.24	0.69	0.018	0.016	0.02	1	0.02	0.19	870	855	30	8	30	0	30	0	30	600	60	24	1740	0.06	0	0.01	551
0.42	0.29	0.77	0.015	0.017	0.12	1.1	0.09	0.15	870	855	30	8	30	0	30	0	30	600	60	24	500	0.09	0.01	0.01	583
0.42	0.28	0.75	0.015	0.008	0.07	1.04	0.12	0.17	870	855	30	8	30	0	30	0	30	600	60	24	820	0.04	0	0.01	570
0.4	0.26	0.74	0.024	0.017	0.13	1.01	0.15	0.17	870	855	30	8	30	0	30	0	30	600	60	24	500	0.1	0	0	543
0.4	0.25	0.87	0.011	0.015	0.07	1.06	0.11	0.18	870	855	30	8	30	0	30	0	30	600	60	24	700	0.07	0.01	0	543
0.4	0.22	0.7	0.01	0.004	0.04	0.94	0.12	0.17	870	855	30	8	30	0	30	0	30	600	60	24	820	0.02	0	0.02	563
0.4	0.25	0.74	0.014	0.028	0.24	0.96	0.1	0.18	870	855	30	8	30	0	30	0	30	600	60	24	510	0.04	0	0.03	577
0.44	0.26	0.75	0.017	0.012	0.02	1.05	0.02	0.21	870	855	30	8	30	0	30	0	30	600	60	24	1740	0.04	0	0	578
0.41	0.24	0.77	0.014	0.015	0.04	1.06	0.05	0.2	870	855	30	8	30	0	30	0	30	650	60	24	530	0.03	0	0	490
0.39	0.27	0.86	0.019	0.008	0.1	0.96	0.12	0.17	870	855	30	8	30	0	30	0	30	650	60	24	500	0.08	0	0.01	496
0.43	0.26	0.74	0.019	0.012	0.02	1.07	0.02	0.22	870	855	30	8	30	0	30	0	30	650	60	24	1740	0.06	0	0	511
0.4	0.26	0.77	0.018	0.005	0.05	0.98	0.13	0.17	870	855	30	8	30	0	30	0	30	650	60	24	610	0.05	0	0.01	494
0.41	0.24	0.8	0.015	0.024	0.03	1.02	0.1	0.18	870	855	30	8	30	0	30	0	30	650	60	24	510	0.04	0	0.01	517
0.41	0.25	0.74	0.013	0.019	0.05	0.99	0.08	0.16	870	855	30	8	30	0	30	0	30	650	60	24	700	0.03	0	0	480
0.39	0.28	0.77	0.021	0.018	0.09	1.08	0.15	0.19	870	855	30	8	30	0	30	0	30	650	60	24	1120	0.02	0	0.01	502
0.37	0.24	0.69	0.018	0.016	0.02	1	0.02	0.19	870	855	30	8	30	0	30	0	30	650	60	24	1740	0.06	0	0.01	504
0.42	0.29	0.77	0.015	0.017	0.12	1.1	0.09	0.15	870	855	30	8	30	0	30	0	30	650	60	24	500	0.09	0.01	0.01	505
0.42	0.28	0.75	0.015	0.008	0.07	1.04	0.12	0.17	870	855	30	8	30	0	30	0	30	650	60	24	820	0.04	0	0.01	502
0.4	0.26	0.74	0.024	0.017	0.13	1.01	0.15	0.17	870	855	30	8	30	0	30	0	30	650	60	24	500	0.1	0	0	496
0.4	0.25	0.87	0.011	0.015	0.07	1.06	0.11	0.18	870	855	30	8	30	0	30	0	30	650	60	24	700	0.07	0.01	0	501
0.4	0.22	0.7	0.01	0.004	0.04	0.94	0.12	0.17	870	855	30	8	30	0	30	0	30	650	60	24	820	0.02	0	0.02	517
0.4	0.25	0.74	0.014	0.028	0.24	0.96	0.1	0.18	870	855	30	8	30	0	30	0	30	650	60	24	510	0.04	0	0.03	523
0.44	0.26	0.75	0.017	0.012	0.02	1.05	0.02	0.21	870	855	30	8	30	0	30	0	30	650	60	24	1740	0.04	0	0	516
0.39	0.22	1.57	0.017	0.018	0.05	0.13	0.06	97.545	870	845	30	8	30	0	30	0	30	550	60	24	480	0.01	0	0.01	486
0.38	0.27	1.52	0.012	0.007	0.03	0.13	0.07	97.581	870	845	30	8	30	0	30	0	30	550	60	24	610	0.03	0	0.01	427
0.4	0.25	1.34	0.017	0.015	0.02	0.13	0.02	97.808	870	845	30	8	30	0	30	0	30	550	60	24	1740	0.06	0	0.01	510
0.4	0.22	1.56	0.011	0.019	0.06	0.09	0.05	97.59	870	845	30	8	30	0	30	0	30	550	60	24	530	0.02	0	0.01	451
0.41	0.24	1.51	0.02	0.008	0.04	0.22	0.08	97.472	870	845	30	8	30	0	30	0	30	550	60	24	610	0.02	0.01	0.02	425
0.38	0.21	1.59	0.017	0.015	0.03	0.2	0.05	97.508	870	845	30	8	30	0	30	0	30	550	60	24	480	0.02	0	0	432
0.4	0.25	1.38	0.017	0.012	0.02	0.03	0.02	97.871	870	845	30	8	30	0	30	0	30	550	60	24	1740	0.06	0	0.01	482
0.39	0.22	1.57	0.017	0.018	0.05	0.13	0.06	97.545	870	845	30	8	30	0	30	0	30	600	60	24	480	0.01	0	0.01	435
0.38	0.27	1.52	0.012	0.007	0.03	0.13	0.07	97.581	870	845	30	8	30	0	30	0	30	600	60	24	610	0.03	0	0.01	406
0.4	0.25	1.34	0.017	0.015	0.02	0.13	0.02	97.808	870	845	30	8	30	0	30	0	30	600	60	24	1740	0.06	0	0.01	470
0.4	0.22	1.56	0.011	0.019	0.06	0.09	0.05	97.59	870	845	30	8	30	0	30	0	30	600	60	24	530	0.02	0	0.01	438
0.41	0.24	1.51	0.02	0.008	0.04	0.22	0.08	97.472	870	845	30	8	30	0	30	0	30	600	60	24	610	0.02	0.01	0.02	404
0.38	0.21	1.59	0.017	0.015	0.03	0.2	0.05	97.508	870	845	30	8	30	0	30	0	30	600	60	24	480	0.02	0	0	406
0.4	0.25	1.38	0.017	0.012	0.02	0.03	0.02	97.871	870	845	30	8	30	0	30	0	30	600	60	24	1740	0.06	0	0.01	443
0.39	0.22	1.57	0.017	0.018	0.05	0.13	0.06	97.545	870	845	30	8	30	0	30	0	30	650	60	24	480	0.01	0	0.01	397
0.38	0.27	1.52	0.012	0.007	0.03	0.13	0.07	97.581	870	845	30	8	30	0	30	0	30	650	60	24	610	0.03	0	0.01	385
0.4	0.25	1.34	0.017	0.015	0.02	0.13	0.02	97.808	870	845	30	8	30	0	30	0	30	650	60	24	1740	0.06	0	0.01	425
0.4	0.22	1.56	0.011	0.019	0.06	0.09	0.05	97.59	870	845	30	8	30	0	30	0	30	650	60	24	530	0.02	0	0.01	396
0.41	0.24	1.51	0.02	0.008	0.04	0.22	0.08	97.472	870	845	30	8	30	0	30	0	30	650	60	24	610	0.02	0.01	0.02	380
0.38	0.21	1.59	0.017	0.015	0.03	0.2	0.05	97.508	870	845	30	8	30	0	30	0	30	650	60	24	480	0.02	0	0	363
0.4	0.25	1.38	0.017	0.012	0.02	0.03	0.02	97.871	870	845	30	8	30	0	30	0	30	650	60	24	1740	0.06	0	0.01	398
0.42	0.23	1.5	0.01	0.009	0.04	0.15	0.05	97.591	870	845	30	8	30	0	30	0	30	550	60	24	820	0.03	0	0	505
0.43	0.34	1.38	0.017	0.01	0.08	0.26	0.1	97.383	870	845	30	8	30	0	30	0	30	550	60	24	1100	0.03	0	0	536
0.42	0.21	1.6	0.014	0.015	0.03	0.12	0.07	97.521	870	845	30	8	30	0	30	0	30	550	60	24	480	0.02	0	0	484
0.42	0.24	1.58	0.014	0.022	0.06	0.17	0.07	97.424	870	845	30	8	30	0	30	0	30	550	60	24	480	0.02	0	0	495
0.42	0.21	1.51	0.026	0.019	0.02	0.12	0.01	97.665	870	845	30	8	30	0	30	0	30	550	60	24	1510	0	0	0.03	551
0.45	0.33	1.58	0.008	0.007	0.06	0.1	0.08	97.385	870	845	30	8	30	0	30	0	30	550	60	24	740	0.02	0	0.01	477
0.41	0.34	1.36	0.02	0.015	0.07	0.27	0.1	97.415	870	845	30	8	30	0	30	0	30	550	60	24	1100	0.04	0	0	530
0.4	0.25	1.47	0.027	0.016	0.02	0.04	0.01	97.767	870	845	30	8	30	0	30	0	30	550	60	24	1510	0	0	0.02	516
0.41	0.22	1.48	0.01	0.007	0.03	0.08	0.06	97.703	870	845	30	8	30	0	30	0	30	550	60	24	820	0.02	0	0.01	445
0.46	0.3	1.49	0.014	0.008	0.1	0.26	0.1	97.268	870	845	30	8	30	0	30	0	30	550	60	24	1100	0.03	0	0	551
0.43	0.26	1.46	0.012	0.017	0.02	0.19	0.02	97.591	870	845	30	8	30	0	30	0	30	550	60	24	1740	0.07	0	0	510
0.41	0.22	1.58	0.014	0.018	0.04	0.13	0.05	97.538	870	845	30	8	30	0	30	0	30	550	60	24	480	0.02	0	0	443
0.42	0.23	1.5	0.01	0.009	0.04	0.15	0.05	97.591	870	845	30	8	30	0	30	0	30	600	60	24	820	0.03	0	0	449
0.43	0.34	1.38	0.017	0.01	0.08	0.26	0.1	97.383	870	845	30	8	30	0	30	0	30	600	60	24	1100	0.03	0	0	502
0.42	0.21	1.6	0.014	0.015	0.03	0.12	0.07	97.521	870	845	30	8	30	0	30	0	30	600	60	24	480	0.02	0	0	451
0.42	0.24	1.58	0.014	0.022	0.06	0.17	0.07	97.424	870	845	30	8	30	0	30	0	30	600	60	24	480	0.02	0	0	459
0.42	0.21	1.51	0.026	0.019	0.02	0.12	0.01	97.665	870	845	30	8	30	0	30	0	30	600	60	24	1510	0	0	0.03	497
0.45	0.33	1.58	0.008	0.007	0.06	0.1	0.08	97.385	870	845	30	8	30	0	30	0	30	600	60	24	740	0.02	0	0.01	451
0.41	0.34	1.36	0.02	0.015	0.07	0.27	0.1	97.415	870	845	30	8	30	0	30	0	30	600	60	24	1100	0.04	0	0	497
0.4	0.25	1.47	0.027	0.016	0.02	0.04	0.01	97.767	870	845	30	8	30	0	30	0	30	600	60	24	1510	0	0	0.02	461
0.41	0.22	1.48	0.01	0.007	0.03	0.08	0.06	97.703	870	845	30	8	30	0	30	0	30	600	60	24	820	0.02	0	0.01	399
0.46	0.3	1.49	0.014	0.008	0.1	0.26	0.1	97.268	870	845	30	8	30	0	30	0	30	600	60	24	1100	0.03	0	0	502
0.43	0.26	1.46	0.012	0.017	0.02	0.19	0.02	97.591	870	845	30	8	30	0	30	0	30	600	60	24	1740	0.07	0	0	490
0.41	0.22	1.58	0.014	0.018	0.04	0.13	0.05	97.538	870	845	30	8	30	0	30	0	30	600	60	24	480	0.02	0	0	424
0.42	0.23	1.5	0.01	0.009	0.04	0.15	0.05	97.591	870	845	30	8	30	0	30	0	30	650	60	24	820	0.03	0	0	411
0.43	0.34	1.38	0.017	0.01	0.08	0.26	0.1	97.383	870	845	30	8	30	0	30	0	30	650	60	24	1100	0.03	0	0	448
0.42	0.21	1.6	0.014	0.015	0.03	0.12	0.07	97.521	870	845	30	8	30	0	30	0	30	650	60	24	480	0.02	0	0	404
0.42	0.24	1.58	0.014	0.022	0.06	0.17	0.07	97.424	870	845	30	8	30	0	30	0	30	650	60	24	480	0.02	0	0	411
0.42	0.21	1.51	0.026	0.019	0.02	0.12	0.01	97.665	870	845	30	8	30	0	30	0	30	650	60	24	1510	0	0	0.03	438
0.45	0.33	1.58	0.008	0.007	0.06	0.1	0.08	97.385	870	845	30	8	30	0	30	0	30	650	60	24	740	0.02	0	0.01	410
0.41	0.34	1.36	0.02	0.015	0.07	0.27	0.1	97.415	870	845	30	8	30	0	30	0	30	650	60	24	1100	0.04	0	0	450
0.4	0.25	1.47	0.027	0.016	0.02	0.04	0.01	97.767	870	845	30	8	30	0	30	0	30	650	60	24	1510	0	0	0.02	410
0.41	0.22	1.48	0.01	0.007	0.03	0.08	0.06	97.703	870	845	30	8	30	0	30	0	30	650	60	24	820	0.02	0	0.01	383
0.46	0.3	1.49	0.014	0.008	0.1	0.26	0.1	97.268	870	845	30	8	30	0	30	0	30	650	60	24	1100	0.03	0	0	460
0.43	0.26	1.46	0.012	0.017	0.02	0.19	0.02	97.591	870	845	30	8	30	0	30	0	30	650	60	24	1740	0.07	0	0	442
0.41	0.22	1.58	0.014	0.018	0.04	0.13	0.05	97.538	870	845	30	8	30	0	30	0	30	650	60	24	480	0.02	0	0	399
0.32	0.3	0.49	0.008	0.006	2.66	0.82	0.09	95.306	900	845	30	8	30	0	30	0	30	550	60	24	610	0	0	0.01	563
0.32	0.24	0.58	0.009	0.01	2.65	0.71	0.06	95.421	900	845	30	8	30	0	30	0	30	550	60	24	700	0.01	0.01	0.03	530
0.32	0.29	0.54	0.018	0.004	2.64	0.75	0.05	95.388	900	845	30	8	30	0	30	0	30	550	60	24	420	0	0	0.02	570
0.35	0.26	0.54	0.019	0.003	2.78	0.89	0.05	95.108	900	845	30	8	30	0	30	0	30	550	60	24	420	0	0	0.02	578
0.31	0.22	0.56	0.016	0.016	2.63	0.71	0.1	95.438	900	845	30	8	30	0	30	0	30	550	60	24	700	0.01	0	0.01	537
0.33	0.3	0.49	0.009	0.006	2.66	0.82	0.06	95.325	900	845	30	8	30	0	30	0	30	550	60	24	820	0.01	0	0.01	569
0.28	0.27	0.53	0.019	0.009	2.67	0.87	0.05	95.302	900	845	30	8	30	0	30	0	30	550	60	24	420	0.02	0	0.02	576
0.34	0.26	0.65	0.01	0.009	2.63	0.84	0.05	95.211	900	845	30	8	30	0	30	0	30	550	60	24	700	0.01	0	0.01	549
0.3	0.27	0.53	0.018	0.008	2.7	0.81	0.07	95.294	900	845	30	8	30	0	30	0	30	550	60	24	820	0.01	0	0.01	522
0.32	0.3	0.52	0.013	0.009	2.67	0.77	0.06	95.338	900	845	30	8	30	0	30	0	30	550	60	24	1740	0.03	0	0	570
0.32	0.3	0.49	0.008	0.006	2.66	0.82	0.09	95.306	900	845	30	8	30	0	30	0	30	600	60	24	610	0	0	0.01	510
0.32	0.24	0.58	0.009	0.01	2.65	0.71	0.06	95.421	900	845	30	8	30	0	30	0	30	600	60	24	700	0.01	0.01	0.03	510
0.32	0.29	0.54	0.018	0.004	2.64	0.75	0.05	95.388	900	845	30	8	30	0	30	0	30	600	60	24	420	0	0	0.02	517
0.35	0.26	0.54	0.019	0.003	2.78	0.89	0.05	95.108	900	845	30	8	30	0	30	0	30	600	60	24	420	0	0	0.02	540
0.31	0.22	0.56	0.016	0.016	2.63	0.71	0.1	95.438	900	845	30	8	30	0	30	0	30	600	60	24	700	0.01	0	0.01	518
0.33	0.3	0.49	0.009	0.006	2.66	0.82	0.06	95.325	900	845	30	8	30	0	30	0	30	600	60	24	820	0.01	0	0.01	523
0.28	0.27	0.53	0.019	0.009	2.67	0.87	0.05	95.302	900	845	30	8	30	0	30	0	30	600	60	24	420	0.02	0	0.02	537
0.34	0.26	0.65	0.01	0.009	2.63	0.84	0.05	95.211	900	845	30	8	30	0	30	0	30	600	60	24	700	0.01	0	0.01	536
0.3	0.27	0.53	0.018	0.008	2.7	0.81	0.07	95.294	900	845	30	8	30	0	30	0	30	600	60	24	820	0.01	0	0.01	503
0.32	0.3	0.52	0.013	0.009	2.67	0.77	0.06	95.338	900	845	30	8	30	0	30	0	30	600	60	24	1740	0.03	0	0	540
0.32	0.3	0.49	0.008	0.006	2.66	0.82	0.09	95.306	900	845	30	8	30	0	30	0	30	650	60	24	610	0	0	0.01	490
0.32	0.24	0.58	0.009	0.01	2.65	0.71	0.06	95.421	900	845	30	8	30	0	30	0	30	650	60	24	700	0.01	0.01	0.03	477
0.32	0.29	0.54	0.018	0.004	2.64	0.75	0.05	95.388	900	845	30	8	30	0	30	0	30	650	60	24	420	0	0	0.02	483
0.35	0.26	0.54	0.019	0.003	2.78	0.89	0.05	95.108	900	845	30	8	30	0	30	0	30	650	60	24	420	0	0	0.02	503
0.31	0.22	0.56	0.016	0.016	2.63	0.71	0.1	95.438	900	845	30	8	30	0	30	0	30	650	60	24	700	0.01	0	0.01	471
0.33	0.3	0.49	0.009	0.006	2.66	0.82	0.06	95.325	900	845	30	8	30	0	30	0	30	650	60	24	820	0.01	0	0.01	476
0.28	0.27	0.53	0.019	0.009	2.67	0.87	0.05	95.302	900	845	30	8	30	0	30	0	30	650	60	24	420	0.02	0	0.02	502
0.34	0.26	0.65	0.01	0.009	2.63	0.84	0.05	95.211	900	845	30	8	30	0	30	0	30	650	60	24	700	0.01	0	0.01	496
0.3	0.27	0.53	0.018	0.008	2.7	0.81	0.07	95.294	900	845	30	8	30	0	30	0	30	650	60	24	820	0.01	0	0.01	471
0.32	0.3	0.52	0.013	0.009	2.67	0.77	0.06	95.338	900	845	30	8	30	0	30	0	30	650	60	24	1740	0.03	0	0	497
0.39	0.19	0.77	0.01	0.012	1.67	0.72	0.07	0.18	870	845	30	8	30	0	30	0	30	580	60	24	640	0.01	0	0	591
0.4	0.23	0.7	0.011	0.01	1.82	0.78	0.09	0.18	870	845	30	8	30	0	30	0	30	580	60	24	740	0.05	0	0.01	590
0.4	0.29	0.79	0.022	0.009	1.92	0.96	0.05	0.24	870	845	30	8	30	0	30	0	30	580	60	24	420	0.03	0	0.01	606
0.4	0.25	0.7	0.021	0.02	1.63	0.71	0.08	0.17	870	845	30	8	30	0	30	0	30	580	60	24	590	0.07	0	0.01	584
0.38	0.26	0.71	0.016	0.017	1.8	0.75	0.04	0.23	870	845	30	8	30	0	30	0	30	580	60	24	5530	0.08	0	0.01	604
0.4	0.33	0.73	0.011	0.012	1.71	0.74	0.08	0.2	870	845	30	8	30	0	30	0	30	580	60	24	1290	0.06	0	0	591
0.42	0.25	0.73	0.012	0.021	1.69	0.73	0.09	0.22	870	845	30	8	30	0	30	0	30	580	60	24	640	0.02	0.01	0.01	588
0.38	0.26	0.71	0.016	0.008	1.66	0.72	0.12	0.16	870	845	30	8	30	0	30	0	30	580	60	24	590	0.06	0.01	0	588
0.41	0.29	0.74	0.013	0.01	1.84	0.74	0.12	0.22	870	845	30	8	30	0	30	0	30	580	60	24	820	0.04	0	0	550
0.39	0.25	0.71	0.015	0.013	1.76	0.82	0.09	0.23	870	845	30	8	30	0	30	0	30	580	60	24	640	0.03	0	0	609
0.38	0.29	0.7	0.012	0.008	1.75	0.74	0.07	0.19	870	845	30	8	30	0	30	0	30	580	60	24	820	0.04	0.01	0.01	604
0.42	0.3	0.78	0.016	0.004	1.9	0.86	0.04	0.24	870	845	30	8	30	0	30	0	30	580	60	24	420	0.03	0	0	619
0.37	0.29	0.76	0.017	0.01	1.88	0.9	0.03	0.24	870	845	30	8	30	0	30	0	30	580	60	24	420	0.07	0	0.01	643
0.43	0.26	0.68	0.012	0.018	1.62	0.68	0.09	0.17	870	845	30	8	30	0	30	0	30	580	60	24	590	0.07	0	0	569
0.39	0.19	0.77	0.01	0.012	1.67	0.72	0.07	0.18	870	845	30	8	30	0	30	0	30	630	60	24	640	0.01	0	0	551
0.4	0.23	0.7	0.011	0.01	1.82	0.78	0.09	0.18	870	845	30	8	30	0	30	0	30	630	60	24	740	0.05	0	0.01	543
0.4	0.29	0.79	0.022	0.009	1.92	0.96	0.05	0.24	870	845	30	8	30	0	30	0	30	630	60	24	420	0.03	0	0.01	543
0.4	0.25	0.7	0.021	0.02	1.63	0.71	0.08	0.17	870	845	30	8	30	0	30	0	30	630	60	24	590	0.07	0	0.01	524
0.38	0.26	0.71	0.016	0.017	1.8	0.75	0.04	0.23	870	845	30	8	30	0	30	0	30	630	60	24	5530	0.08	0	0.01	571
0.4	0.33	0.73	0.011	0.012	1.71	0.74	0.08	0.2	870	845	30	8	30	0	30	0	30	630	60	24	1290	0.06	0	0	542
0.42	0.25	0.73	0.012	0.021	1.69	0.73	0.09	0.22	870	845	30	8	30	0	30	0	30	630	60	24	640	0.02	0.01	0.01	531
0.38	0.26	0.71	0.016	0.008	1.66	0.72	0.12	0.16	870	845	30	8	30	0	30	0	30	630	60	24	590	0.06	0.01	0	531
0.41	0.29	0.74	0.013	0.01	1.84	0.74	0.12	0.22	870	845	30	8	30	0	30	0	30	630	60	24	820	0.04	0	0	512
0.39	0.25	0.71	0.015	0.013	1.76	0.82	0.09	0.23	870	845	30	8	30	0	30	0	30	630	60	24	640	0.03	0	0	563
0.38	0.29	0.7	0.012	0.008	1.75	0.74	0.07	0.19	870	845	30	8	30	0	30	0	30	630	60	24	820	0.04	0.01	0.01	550
0.42	0.3	0.78	0.016	0.004	1.9	0.86	0.04	0.24	870	845	30	8	30	0	30	0	30	630	60	24	420	0.03	0	0	583
0.37	0.29	0.76	0.017	0.01	1.88	0.9	0.03	0.24	870	845	30	8	30	0	30	0	30	630	60	24	420	0.07	0	0.01	583
0.43	0.26	0.68	0.012	0.018	1.62	0.68	0.09	0.17	870	845	30	8	30	0	30	0	30	630	60	24	590	0.07	0	0	550
0.39	0.19	0.77	0.01	0.012	1.67	0.72	0.07	0.18	870	845	30	8	30	0	30	0	30	680	60	24	640	0.01	0	0	482
0.4	0.23	0.7	0.011	0.01	1.82	0.78	0.09	0.18	870	845	30	8	30	0	30	0	30	680	60	24	740	0.05	0	0.01	482
0.4	0.29	0.79	0.022	0.009	1.92	0.96	0.05	0.24	870	845	30	8	30	0	30	0	30	680	60	24	420	0.03	0	0.01	490
0.4	0.25	0.7	0.021	0.02	1.63	0.71	0.08	0.17	870	845	30	8	30	0	30	0	30	680	60	24	590	0.07	0	0.01	476
0.38	0.26	0.71	0.016	0.017	1.8	0.75	0.04	0.23	870	845	30	8	30	0	30	0	30	680	60	24	5530	0.08	0	0.01	483
0.4	0.33	0.73	0.011	0.012	1.71	0.74	0.08	0.2	870	845	30	8	30	0	30	0	30	680	60	24	1290	0.06	0	0	480
0.42	0.25	0.73	0.012	0.021	1.69	0.73	0.09	0.22	870	845	30	8	30	0	30	0	30	680	60	24	640	0.02	0.01	0.01	491
0.38	0.26	0.71	0.016	0.008	1.66	0.72	0.12	0.16	870	845	30	8	30	0	30	0	30	680	60	24	590	0.06	0.01	0	471
0.41	0.29	0.74	0.013	0.01	1.84	0.74	0.12	0.22	870	845	30	8	30	0	30	0	30	680	60	24	820	0.04	0	0	469
0.39	0.25	0.71	0.015	0.013	1.76	0.82	0.09	0.23	870	845	30	8	30	0	30	0	30	680	60	24	640	0.03	0	0	490
0.38	0.29	0.7	0.012	0.008	1.75	0.74	0.07	0.19	870	845	30	8	30	0	30	0	30	680	60	24	820	0.04	0.01	0.01	483
0.42	0.3	0.78	0.016	0.004	1.9	0.86	0.04	0.24	870	845	30	8	30	0	30	0	30	680	60	24	420	0.03	0	0	498
0.37	0.29	0.76	0.017	0.01	1.88	0.9	0.03	0.24	870	845	30	8	30	0	30	0	30	680	60	24	420	0.07	0	0.01	491
0.43	0.26	0.68	0.012	0.018	1.62	0.68	0.09	0.17	870	845	30	8	30	0	30	0	30	680	60	24	590	0.07	0	0	463
0.47	0.28	0.72	0.011	0.007	1.76	0.79	0.06	95.902	870	845	30	8	30	0	30	0	30	580	60	24	740	0.03	0	0.01	600
0.47	0.19	0.76	0.013	0.013	1.67	0.71	0.06	96.114	870	845	30	8	30	0	30	0	30	580	60	24	640	0.02	0	0	615
0.44	0.25	0.74	0.01	0.009	1.74	0.79	0.09	95.931	870	845	30	8	30	0	30	0	30	580	60	24	820	0.02	0	0.02	607
0.45	0.16	0.79	0.009	0.016	1.65	0.73	0.05	96.145	870	845	30	8	30	0	30	0	30	580	60	24	640	0.01	0	0	596
0.48	0.2	0.7	0.01	0.016	1.66	0.73	0.11	96.094	870	845	30	8	30	0	30	0	30	580	60	24	640	0.03	0	0	618
0.49	0.29	0.69	0.014	0.011	1.8	0.77	0.07	95.865	870	845	30	8	30	0	30	0	30	580	60	24	820	0.06	0	0.01	585
0.47	0.28	0.72	0.011	0.007	1.76	0.79	0.06	95.902	870	845	30	8	30	0	30	0	30	630	60	24	740	0.03	0	0.01	551
0.47	0.19	0.76	0.013	0.013	1.67	0.71	0.06	96.114	870	845	30	8	30	0	30	0	30	630	60	24	640	0.02	0	0	556
0.44	0.25	0.74	0.01	0.009	1.74	0.79	0.09	95.931	870	845	30	8	30	0	30	0	30	630	60	24	820	0.02	0	0.02	550
0.45	0.16	0.79	0.009	0.016	1.65	0.73	0.05	96.145	870	845	30	8	30	0	30	0	30	630	60	24	640	0.01	0	0	537
0.48	0.2	0.7	0.01	0.016	1.66	0.73	0.11	96.094	870	845	30	8	30	0	30	0	30	630	60	24	640	0.03	0	0	543
0.49	0.29	0.69	0.014	0.011	1.8	0.77	0.07	95.865	870	845	30	8	30	0	30	0	30	630	60	24	820	0.06	0	0.01	543
0.47	0.28	0.72	0.011	0.007	1.76	0.79	0.06	95.902	870	845	30	8	30	0	30	0	30	680	60	24	740	0.03	0	0.01	471
0.47	0.19	0.76	0.013	0.013	1.67	0.71	0.06	96.114	870	845	30	8	30	0	30	0	30	680	60	24	640	0.02	0	0	476
0.44	0.25	0.74	0.01	0.009	1.74	0.79	0.09	95.931	870	845	30	8	30	0	30	0	30	680	60	24	820	0.02	0	0.02	482
0.45	0.16	0.79	0.009	0.016	1.65	0.73	0.05	96.145	870	845	30	8	30	0	30	0	30	680	60	24	640	0.01	0	0	477
0.48	0.2	0.7	0.01	0.016	1.66	0.73	0.11	96.094	870	845	30	8	30	0	30	0	30	680	60	24	640	0.03	0	0	491
0.49	0.29	0.69	0.014	0.011	1.8	0.77	0.07	95.865	870	845	30	8	30	0	30	0	30	680	60	24	820	0.06	0	0.01	479
0.6	1.96	0.85	0.019	0.004	0.05	0.15	0.12	96.247	845	845	30	8	30	0	30	0	30	430	60	24	721	0.017	0	0.021	781
0.59	1.99	0.92	0.027	0.01	0.01	0.15	0.01	96.293	845	845	30	8	30	0	30	0	30	430	60	24	1228	0.04	0	0	698
0.61	2.05	0.86	0.019	0.014	0.16	0.16	0.12	96.007	845	845	30	8	30	0	30	0	30	430	60	24	1455	0.07	0	0.01	906
0.6	1.96	0.85	0.019	0.004	0.05	0.15	0.12	96.247	845	845	30	8	30	0	30	0	30	500	60	24	721	0.017	0	0.021	740
0.59	1.99	0.92	0.027	0.01	0.01	0.15	0.01	96.293	845	845	30	8	30	0	30	0	30	500	60	24	1228	0.04	0	0	678
0.61	2.05	0.86	0.019	0.014	0.16	0.16	0.12	96.007	845	845	30	8	30	0	30	0	30	500	60	24	1455	0.07	0	0.01	770
0.61	0.28	0.87	0.019	0.02	0.08	0.87	0.2	0.05	845	845	30	8	30	0	30	0	30	420	60	24	622	0.067	0	0.012	794
0.63	0.17	0.77	0.026	0.014	0.03	0.81	0.02	0.01	845	845	30	8	30	0	30	0	30	420	60	24	289	0.05	0	0	855
0.62	0.29	0.88	0.026	0.007	0.05	0.75	0.12	0.03	845	845	30	8	30	0	30	0	30	420	60	24	796	0.058	0	0.004	768
0.61	0.28	0.87	0.019	0.02	0.08	0.87	0.2	0.05	845	845	30	8	30	0	30	0	30	490	60	24	622	0.067	0	0.012	745
0.63	0.17	0.77	0.026	0.014	0.03	0.81	0.02	0.01	845	845	30	8	30	0	30	0	30	490	60	24	289	0.05	0	0	707
0.62	0.29	0.88	0.026	0.007	0.05	0.75	0.12	0.03	845	845	30	8	30	0	30	0	30	490	60	24	796	0.058	0	0.004	718
0.53	1.49	0.69	0.011	0.007	0.02	0.74	0.01	96.502	845	845	30	8	30	0	30	0	30	430	60	24	925	0.03	0	0	874
0.53	1.31	0.75	0.004	0.004	0.04	0.63	0.06	0.01	845	845	30	8	30	0	30	0	30	430	60	24	1455	0.02	0.01	0.01	829
0.53	1.51	0.68	0.013	0.011	0.13	0.68	0.26	0.05	845	845	30	8	30	0	30	0	30	430	60	24	622	0.05	0	0.058	700
0.54	1.5	0.69	0.013	0.007	0.02	0.74	0.01	96.48	845	845	30	8	30	0	30	0	30	500	60	24	925	0.03	0	0	806
0.53	1.31	0.75	0.007	0.003	0.04	0.64	0.06	0.01	845	845	30	8	30	0	30	0	30	500	60	24	1455	0.02	0.01	0.01	720
0.53	1.5	0.67	0.014	0.011	0.13	0.67	0.26	0.05	845	845	30	8	30	0	30	0	30	500	60	24	622	0.05	0	0.058	688
0.21	0.29	0.62	0.015	0.016	1.62	0.59	0.07	0.21	930	30	0	0	930	139.8	850	15	60	160	120	0.5	440	0.008	0	0	1034
0.23	0.35	0.51	0.008	0.012	1.69	0.55	0.11	0.18	930	30	0	0	930	139.8	850	15	60	160	120	0.5	860	0.07	0.01	0	1139
0.17	0.28	0.55	0.002	0.016	1.64	0.45	0.05	0.16	930	30	0	0	930	139.8	850	15	60	160	120	0.5	440	0.017	0	0.008	1002
0.21	0.29	0.62	0.015	0.016	1.62	0.59	0.07	0.21	930	30	0	0	930	469.8	850	15	60	160	120	0.5	440	0.008	0	0	1056
0.23	0.35	0.51	0.008	0.012	1.69	0.55	0.11	0.18	930	30	0	0	930	469.8	850	15	60	160	120	0.5	860	0.07	0.01	0	1124
0.17	0.28	0.55	0.002	0.016	1.64	0.45	0.05	0.16	930	30	0	0	930	469.8	850	15	60	160	120	0.5	440	0.017	0	0.008	1082
0.21	0.29	0.62	0.015	0.016	1.62	0.59	0.07	0.21	930	30	0	0	930	540	850	15	140	160	120	0.5	440	0.008	0	0	1054
0.23	0.35	0.51	0.008	0.012	1.69	0.55	0.11	0.18	930	30	0	0	930	540	850	15	140	160	120	0.5	860	0.07	0.01	0	1190
0.17	0.28	0.55	0.002	0.016	1.64	0.45	0.05	0.16	930	30	0	0	930	540	850	15	140	160	120	0.5	440	0.017	0	0.008	935
0.21	0.29	0.62	0.015	0.016	1.62	0.59	0.07	0.21	930	30	0	0	930	469.8	850	15	60	200	120	0.5	440	0.008	0	0	1037
0.23	0.35	0.51	0.008	0.012	1.69	0.55	0.11	0.18	930	30	0	0	930	469.8	850	15	60	200	120	0.5	860	0.07	0.01	0	1110
0.17	0.28	0.55	0.002	0.016	1.64	0.45	0.05	0.16	930	30	0	0	930	469.8	850	15	60	200	120	0.5	440	0.017	0	0.008	1035
0.2	0.32	0.77	0.024	0.028	0.46	0.47	0.2	0.19	930	30	0	0	930	130.2	882.381	25.2	60	160	120	0.5	390	0.046	0	0	927
0.23	0.29	0.85	0.011	0.011	0.44	0.6	0.07	0.16	930	30	0	0	930	130.2	882.381	25.2	60	160	120	0.5	440	0.013	0	0	976
0.18	0.26	0.76	0.009	0.014	0.56	0.62	0.12	0.17	930	30	0	0	930	130.2	882.381	25.2	60	160	120	0.5	690	0.06	0	0	986
0.2	0.32	0.77	0.024	0.028	0.46	0.47	0.2	0.19	930	30	0	0	930	450	895.517	34.8	60	160	120	0.5	390	0.046	0	0	956
0.23	0.29	0.85	0.011	0.011	0.44	0.6	0.07	0.16	930	30	0	0	930	450	895.517	34.8	60	160	120	0.5	440	0.013	0	0	946
0.18	0.26	0.76	0.009	0.014	0.56	0.62	0.12	0.17	930	30	0	0	930	450	895.517	34.8	60	160	120	0.5	690	0.06	0	0	1089
0.2	0.32	0.77	0.024	0.028	0.46	0.47	0.2	0.19	930	30	0	0	930	510	903.333	45	140	160	120	0.5	390	0.046	0	0	960
0.23	0.29	0.85	0.011	0.011	0.44	0.6	0.07	0.16	930	30	0	0	930	510	903.333	45	140	160	120	0.5	440	0.013	0	0	1033
0.18	0.26	0.76	0.009	0.014	0.56	0.62	0.12	0.17	930	30	0	0	930	510	903.333	45	140	160	120	0.5	690	0.06	0	0	1080
0.2	0.32	0.77	0.024	0.028	0.46	0.47	0.2	0.19	930	30	0	0	930	450	895.517	34.8	60	200	120	0.5	390	0.046	0	0	924
0.23	0.29	0.85	0.011	0.011	0.44	0.6	0.07	0.16	930	30	0	0	930	450	895.517	34.8	60	200	120	0.5	440	0.013	0	0	1009
0.18	0.26	0.76	0.009	0.014	0.56	0.62	0.12	0.17	930	30	0	0	930	450	895.517	34.8	60	200	120	0.5	690	0.06	0	0	1053
0.21	0.3	0.76	0.021	0.006	0.08	1.09	0.14	0.03	930	30	0	0	930	100.2	895.517	34.8	60	160	120	0.5	460	0.025	0	0.004	854
0.23	0.2	0.8	0.013	0.018	0.04	1.14	0.07	0.02	930	30	0	0	930	100.2	895.517	34.8	60	160	120	0.5	690	0.07	0	0.01	1086
0.19	0.21	0.77	0.017	0.011	0.12	1.02	0.16	0.05	930	30	0	0	930	100.2	895.517	34.8	60	160	120	0.5	390	0.025	0.004	0	889
0.21	0.3	0.76	0.021	0.006	0.08	1.09	0.14	0.03	930	30	0	0	930	499.8	895.812	70.2	60	160	120	0.5	460	0.025	0	0.004	884
0.23	0.2	0.8	0.013	0.018	0.04	1.14	0.07	0.02	930	30	0	0	930	499.8	895.812	70.2	60	160	120	0.5	690	0.07	0	0.01	1057
0.19	0.21	0.77	0.017	0.011	0.12	1.02	0.16	0.05	930	30	0	0	930	499.8	895.812	70.2	60	160	120	0.5	390	0.025	0.004	0	900
0.21	0.3	0.76	0.021	0.006	0.08	1.09	0.14	0.03	930	30	0	0	930	529.8	895.812	70.2	140	160	120	0.5	460	0.025	0	0.004	876
0.23	0.2	0.8	0.013	0.018	0.04	1.14	0.07	0.02	930	30	0	0	930	529.8	895.812	70.2	140	160	120	0.5	690	0.07	0	0.01	1068
0.19	0.21	0.77	0.017	0.011	0.12	1.02	0.16	0.05	930	30	0	0	930	529.8	895.812	70.2	140	160	120	0.5	390	0.025	0.004	0	838
0.21	0.3	0.76	0.021	0.006	0.08	1.09	0.14	0.03	930	30	0	0	930	499.8	895.812	70.2	60	200	120	0.5	460	0.025	0	0.004	873
0.23	0.2	0.8	0.013	0.018	0.04	1.14	0.07	0.02	930	30	0	0	930	499.8	895.812	70.2	60	200	120	0.5	690	0.07	0	0.01	1120
0.19	0.21	0.77	0.017	0.011	0.12	1.02	0.16	0.05	930	30	0	0	930	499.8	895.812	70.2	60	200	120	0.5	390	0.025	0.004	0	898
0.21	0.31	0.81	0.012	0.019	0.06	1.17	0.07	0.17	930	30	0	0	930	90	881.807	49.8	60	160	120	0.5	690	0.08	0	0	1074
0.21	0.26	0.65	0.015	0.024	0.02	0.91	0.01	0.15	930	30	0	0	930	90	881.807	49.8	60	160	120	0.5	240	0.05	0.01	0	1006
0.18	0.25	0.79	0.016	0.015	0.07	1.08	0.08	0.15	930	30	0	0	930	90	881.807	49.8	60	160	120	0.5	530	0.017	0.004	0.008	858
0.21	0.31	0.81	0.012	0.019	0.06	1.17	0.07	0.17	930	30	0	0	930	340.2	895.812	70.2	60	160	120	0.5	690	0.08	0	0	1144
0.21	0.26	0.65	0.015	0.024	0.02	0.91	0.01	0.15	930	30	0	0	930	340.2	895.812	70.2	60	160	120	0.5	240	0.05	0.01	0	1028
0.18	0.25	0.79	0.016	0.015	0.07	1.08	0.08	0.15	930	30	0	0	930	340.2	895.812	70.2	60	160	120	0.5	530	0.017	0.004	0.008	948
0.21	0.31	0.81	0.012	0.019	0.06	1.17	0.07	0.17	930	30	0	0	930	340.2	895.812	70.2	140	160	120	0.5	690	0.08	0	0	1080
0.21	0.26	0.65	0.015	0.024	0.02	0.91	0.01	0.15	930	30	0	0	930	340.2	895.812	70.2	140	160	120	0.5	240	0.05	0.01	0	1030
0.18	0.25	0.79	0.016	0.015	0.07	1.08	0.08	0.15	930	30	0	0	930	340.2	895.812	70.2	140	160	120	0.5	530	0.017	0.004	0.008	957
0.21	0.31	0.81	0.012	0.019	0.06	1.17	0.07	0.17	930	30	0	0	930	340.2	895.812	70.2	60	200	120	0.5	690	0.08	0	0	1104
0.21	0.26	0.65	0.015	0.024	0.02	0.91	0.01	0.15	930	30	0	0	930	340.2	895.812	70.2	60	200	120	0.5	240	0.05	0.01	0	1008
0.18	0.25	0.79	0.016	0.015	0.07	1.08	0.08	0.15	930	30	0	0	930	340.2	895.812	70.2	60	200	120	0.5	530	0.017	0.004	0.008	882
